# Supplementary material for: Estimating the Optimal Time to Perform a Positron Emission Tomography With Prostate‐Specific Membrane Antigen in Prostatectomized Patients, Based on Data From Clinical Practice
Source: Biom J. 2025 May 22;67(3):e70058. doi: 10.1002/bimj.70058 (PMC12096819; doi:10.1002/bimj.70058)
Supplement: Supplementary file 1 — Supporting Information [file BIMJ-67-e70058-s001.zip]

Archive with 1 entries (1 files):
- README_code_v2.txt
