# Supplementary material for: Estimating the Optimal Time to Perform a Positron Emission Tomography With Prostate‐Specific Membrane Antigen in Prostatectomized Patients, Based on Data From Clinical Practice
Source: Biom J. 2025 May 22;67(3):e70058. doi: 10.1002/bimj.70058 (PMC12096819; doi:10.1002/bimj.70058)
Supplement: Supplementary file 1 — Supporting Information [file BIMJ-67-e70058-s001.zip › README_code_v2.txt]

Supplementary information / reproducible research files for the manuscript 

Title: "Estimating the Optimal Time to Perform a Positron Emission Tomography with Prostate-Specific Membrane Antigen in Prostatectomized Patients, Based on Data from Clinical Practice"


Authors: Martina Amongero, Gianluca Mastrantonio, Stefano De Luca, Mauro Gasparini


Code was written by  Martina Amongero. The code can be found at Zenodo by the DOI 10.5281/zenodo.14014676 or at the URL https://zenodo.org/records/14014677.


The code was written/evaluated in R with the following software versions:


Picture and Tables in the paper:


        R version 4.4.2 (2024-10-31)

        Platform: aarch64-apple-darwin20

        Running under: macOS Sequoia 15.2


        Matrix products: default

        BLAS:   /System/Library/Frameworks/Accelerate.framework/Versions/A/Frameworks/vecLib.framework/Versions/A/libBLAS.dylib 

        LAPACK: /Library/Frameworks/R.framework/Versions/4.4-arm64/Resources/lib/libRlapack.dylib;  LAPACK version 3.12.0


        locale:

        [1] en_US.UTF-8/en_US.UTF-8/en_US.UTF-8/C/en_US.UTF-8/en_US.UTF-8


        time zone: Europe/Rome

        tzcode source: internal


        attached base packages:

        [1] stats     graphics  grDevices utils     datasets  methods   base     


        other attached packages:

        [1] survival_3.7-0   MCMCpack_1.7-1   MASS_7.3-61      msm_1.8.2        expm_1.0-0       mcmc_0.9-8       BayesLogit_2.1   miscTools_0.6-28 digest_0.6.37    Matrix_1.7-1    

        [11] matrixcalc_1.0-6 mvtnorm_1.3-1    truncnorm_1.0-9  coda_0.19-4.1    xtable_1.8-4     invgamma_1.1    


        loaded via a namespace (and not attached):

        [1] vctrs_0.6.5        cli_3.6.3          rlang_1.1.4        MatrixModels_0.5-3 generics_0.1.3     jsonlite_1.8.9     glue_1.8.0         grid_4.4.2         SparseM_1.84-2    

        [10] tibble_3.2.1       lifecycle_1.0.4    compiler_4.4.2     pkgconfig_2.0.3    quantreg_5.99      lattice_0.22-6     pillar_1.10.0      splines_4.4.2      magrittr_2.0.3  


        [57] bindr_0.1.1        


MCMC simulations (files in the folder ./mcmc) 


        R version 4.2.2 (2022-10-31)

        Platform: x86_64-pc-linux-gnu (64-bit)

        Running under: CentOS Stream 8


        Matrix products: default

        BLAS:   /opt/share/sw/R/4.2.2/lib64/R/lib/libRblas.so

        LAPACK: /opt/share/sw/R/4.2.2/lib64/R/lib/libRlapack.so


        locale:

        [1] LC_CTYPE=en_US.UTF-8       LC_NUMERIC=C              

        [3] LC_TIME=en_US.UTF-8        LC_COLLATE=en_US.UTF-8    

        [5] LC_MONETARY=en_US.UTF-8    LC_MESSAGES=en_US.UTF-8   

        [7] LC_PAPER=en_US.UTF-8       LC_NAME=C                 

        [9] LC_ADDRESS=C               LC_TELEPHONE=C            

        [11] LC_MEASUREMENT=en_US.UTF-8 LC_IDENTIFICATION=C       


        attached base packages:

        [1] stats     graphics  grDevices utils     datasets  methods   base     


        other attached packages:

        [1] msm_1.8.2        expm_1.0-0       survival_3.5-7   MCMCpack_1.6-3  

        [5] MASS_7.3-60      mcmc_0.9-7       BayesLogit_2.1   miscTools_0.6-28

        [9] digest_0.6.33    Matrix_1.6-1.1   matrixcalc_1.0-6 mvtnorm_1.2-3   

        [13] truncnorm_1.0-9  coda_0.19-4     


        loaded via a namespace (and not attached):

        [1] magrittr_2.0.3     splines_4.2.2      lattice_0.22-5     rlang_1.1.1       

        [5] fansi_1.0.5        grid_4.2.2         quantreg_5.97      utf8_1.2.4        

        [9] cli_3.6.1          MatrixModels_0.5-2 tibble_3.2.1       lifecycle_1.0.3   

        [13] vctrs_0.6.4        glue_1.6.2         compiler_4.2.2     pillar_1.9.0      

        [17] generics_0.1.3     SparseM_1.81       pkgconfig_2.0.3   


        PLEASE NOTE: Complete reproducibility for this part of the code is not guaranteed due to small numerical errors and differences in floating-point representation, which can vary across machines. These errors can accumulate and slightly alter the acceptance probability of the Metropolis-Hastings algorithm. Given the large number of parameters, iterations, and Metropolis steps, this may lead to variations in accepted/rejected samples. Nonetheless, on any computer, the chain reaches stationarity and ergodicity, and the results remain consistent with those reported in the paper. 


        Complete reproducibility has been tested on the following machines:

        - Intel Xeon Gold 6130 CPU with 16 cores each (Intel(R) Xeon(R) Gold 6130 CPU @ 2.10GHz). Each node is equipped with 192 GB of RAM.

                

                "Compiler optimization flags:"

                -march=skylake-avx512

                

                "flags:" 

                fpu vme de pse tsc msr pae mce cx8 apic sep mtrr pge mca cmov pat pse36 clflush dts acpi

                mmx fxsr sse sse2 ss ht tm pbe syscall nx pdpe1gb rdtscp lm constant_tsc art arch_perfmon

                pebs bts rep_good nopl xtopology nonstop_tsc cpuid aperfmperf pni pclmulqdq dtes64 monitor

                ds_cpl vmx smx est tm2 ssse3 sdbg fma cx16 xtpr pdcm pcid dca sse4_1 sse4_2 x2apic movbe

                popcnt tsc_deadline_timer aes xsave avx f16c rdrand lahf_lm abm 3dnowprefetch cpuid_fault

                epb cat_l3 cdp_l3 invpcid_single pti intel_ppin ssbd mba ibrs ibpb stibp tpr_shadow vnmi

                flexpriority ept vpid ept_ad fsgsbase tsc_adjust bmi1 hle avx2 smep bmi2 erms invpcid rtm

                cqm mpx rdt_a avx512f avx512dq rdseed adx smap clflushopt clwb intel_pt avx512cd avx512bw

                avx512vl xsaveopt xsavec xgetbv1 xsaves cqm_llc cqm_occup_llc cqm_mbm_total cqm_mbm_local

                dtherm ida arat pln pts pku ospke md_clear flush_l1d arch_capabilities


        - Intel Xeon Gold 6230 CPU with 20 cores each (Intel(R) Xeon(R) Gold 6230 CPU @ 2.10GHz). Each node is equipped with 192 GB of RAM.


                "Compiler optimization flags:"

                Compiler optimization flags: -march=skylake-avx512


                "flags:" 

                fpu vme de pse tsc msr pae mce cx8 apic sep mtrr pge mca cmov pat pse36 clflush dts acpi

                mmx fxsr sse sse2 ss ht tm pbe syscall nx pdpe1gb rdtscp lm constant_tsc art arch_perfmon

                pebs bts rep_good nopl xtopology nonstop_tsc cpuid aperfmperf pni pclmulqdq dtes64 monitor

                ds_cpl vmx smx est tm2 ssse3 sdbg fma cx16 xtpr pdcm pcid dca sse4_1 sse4_2 x2apic movbe

                popcnt tsc_deadline_timer aes xsave avx f16c rdrand lahf_lm abm 3dnowprefetch cpuid_fault

                epb cat_l3 cdp_l3 invpcid_single intel_ppin ssbd mba ibrs ibpb stibp ibrs_enhanced

                tpr_shadow vnmi flexpriority ept vpid ept_ad fsgsbase tsc_adjust bmi1 avx2 smep bmi2 erms

                invpcid cqm mpx rdt_a avx512f avx512dq rdseed adx smap clflushopt clwb intel_pt avx512cd

                avx512bw avx512vl xsaveopt xsavec xgetbv1 xsaves cqm_llc cqm_occup_llc cqm_mbm_total

                cqm_mbm_local dtherm ida arat pln pts pku ospke avx512_vnni md_clear flush_l1d 

                arch_capabilities


        - Intel Xeon Silver 4314 CPU with 16 cores each (Intel(R) Xeon(R) Silver 4314 CPU @ 2.40GHz). Each node is equipped with 192 GB of RAM.

                

                "Compiler optimization flags:"

                Compiler optimization flags: -march=icelake-server


                "flags:" 

                fpu vme de pse tsc msr pae mce cx8 apic sep mtrr pge mca cmov pat pse36 clflush dts acpi

                mmx fxsr sse sse2 ss ht tm pbe syscall nx pdpe1gb rdtscp lm constant_tsc art arch_perfmon

                pebs bts rep_good nopl xtopology nonstop_tsc cpuid aperfmperf pni pclmulqdq dtes64 monitor

                ds_cpl vmx smx est tm2 ssse3 sdbg fma cx16 xtpr pdcm pcid dca sse4_1 sse4_2 x2apic movbe

                popcnt tsc_deadline_timer aes xsave avx f16c rdrand lahf_lm abm 3dnowprefetch cpuid_fault

                epb cat_l3 invpcid_single ssbd mba ibrs ibpb stibp ibrs_enhanced tpr_shadow vnmi 

                flexpriority ept vpid ept_ad fsgsbase tsc_adjust bmi1 avx2 smep bmi2 erms invpcid cqm

                rdt_a avx512f avx512dq rdseed adx smap avx512ifma clflushopt clwb intel_pt avx512cd

                sha_ni avx512bw avx512vl xsaveopt xsavec xgetbv1 xsaves cqm_llc cqm_occup_llc cqm_mbm_total

                cqm_mbm_local split_lock_detect wbnoinvd dtherm ida arat pln pts avx512vbmi umip pku ospke

                avx512_vbmi2 gfni vaes vpclmulqdq avx512_vnni avx512_bitalg tme avx512_vpopcntdq la57 rdpid

                fsrm md_clear pconfig flush_l1d arch_capabilities


*****Folder Structure and Contents*****


This folder contains the following data and files that can be used to reproduce all analysis and figures of the manuscript, which the exception of the ones of the real data application. 

Since Figure 1 and Table 10 do not contain results pertaining to the model and are user-compiled, they are not reproducible.

Computational times are reported only for codes that require more then 30 minutes on a standard desktop PC. 

It contains 8 subfolders containing the following files and folders:


./all_results/

This folder contains 2 file 


        "all_data_simulation.R"

        This codes can be used to simulate all the datasets for all scenario. The script takes approximately 10 minutes to run.


        "all_mcmc.R"

        This code simulates the data for all scenario, and then runs the mcmc. It loads and executes key files from the folders

        ./mcmc/

        The script takes approximately 30 days to run. To reduce the computational time it is possible to use preliminary results by running the below code "all_figures_and_tables.R"


        "all_figures_and_tables.R"

        It can be used to generate all tables and figures. It loads and executes key files from the folders 

        ./scenario1/codes/

        ./scenario2/codes/

        ./scenario3/codes/

        ./scenario4/codes/

        ./realistic_scenario/codes/

        ./single_dataset/codes/

        For computational efficiency, uses precomputed results stored in the folder 

        ./scenario1/results/

        ./scenario2/results/

        ./scenario3/results/

        ./scenario4/results/

        ./scenario4/results/

        ./realistic_scenario/results/

        ./single_dataset/result/

        instead of recomputing them. The script takes approximately 90 minutes to run.


        


        


./mcmc: 

this folder contains 4 files.


        “functions_MCMC S0-S4.R” 

        This file contains the functions required by “MCMC S0_S4.R”.


        “MCMC S0_S4.R” 

        By default, the code runs the mcmc for each dataset in each scenarios (single_dataset scenario, scenario1, scenario2 scenario3 and scenario4). By specifying the values of "index_scenario" it is possible to select the scenario to run:

        single_dataset if index_scenario = 0,

        scenario1 if "index_scenario" = 1,

        scenario2 if "index_scenario" = 2,

        scenario3 if "index_scenario" = 3,

        scenario4 if "index_scenario" = 4.

        Additionally, for each selected scenario S, it is possible to specify which dataset to analyze, by setting the corresponding variable "index_j_sS"

        Results are stored in the /results folder of the corresponding scenario directory:

                ./single_dataset/results if "index_scenario" = 0,

                ./scenario1/results if "index_scenario" = 1,

                ./scenario2/results if "index_scenario" = 2,

                ./scenario3/results if "index_scenario" = 3,

                ./scenario4/results if "index_scenario" = 4.

        Before running the codes, data must be simulated by using the file "./mcmc/all_data_simulation.R".

        (Computational time for a single dataset in a single scenario ranges from 8 to 15 hours. Pre-computed results are available in the /results folder of the corresponding scenario directory. With default values the code runs in  25 days)


        “functions_MCMC S_realistic.R” 

        This file contains the functions required by “MCMC S_realistic.R”.


        “MCMC S_realistic.R” 

        By default, the code runs the mcmc for the realistic scenario. It is possible to specify which dataset to analyze, by setting the corresponding variable "index_j".

        (Computational time for a single dataset ranges from 8 to 15 hours. Pre-computed results are available in the /results folder of the corresponding scenario directory. With default values the code runs in  5 days)


./scenario1/:

This folder contains 4 subfolders:


        /codes/ 

        It contains codes that can be used to obtain tables 2, 11 and 12


                “functions.R” 

                This file contains the functions required by the files in this folder.


                “data_simulation.R” 

                Simulates 100 datasets for scenario 1. Results are stored in ./scenario1/datasets. 


                “table2_11_12_Rvalues.R” 

                Produces CI_R intervals for tables 2, 11, and 12, shown in the “Scenario 1” columns.


                “tables2_percentage_and_CIw.R” 

                Produces percentages and CI_W intervals for table 2, shown in the “Scenario 1” columns.


                “tables11_12_percentage_and_CIw.R” 

                Produces percentages and CI_W intervals for tables 11 and 12, shown in the “Scenario 1” columns.


        /datasets/

        Contains the 100 datasets simulated by “codes/data_simulation.R”.


        /results/

        Contains the posterior samples generated by the corresponding function in ./scenario1/mcmc/. (Files are pre-stored due to computational time constraints.)


        /output/

        Contains the tables produced by functions in ./scenario1/codes/.


./scenario2/:

This folder contains 4 subfolders:


        /codes/ 

        It contains codes that can be used to obtain tables 2, 11 and 12


                “functions.R” 

                This file contains the functions required by the files in this folder.


                “data_simulation.R” 

                Simulates 100 datasets for scenario 2. Results are stored in ./scenario2/datasets.


                “table2_11_12_Rvalues.R” 

                Produces CI_R intervals for tables 2, 11, and 12, shown in the “Scenario 2” columns.


                “tables2_percentage_and_CIw.R” 

                Produces percentages and CI_W intervals for table 2, shown in the “Scenario 2” columns.


                “tables11_12_percentage_and_CIw.R” 

                Produces percentages and CI_W intervals for tables 11 and 12, shown in the “Scenario 2” columns.


        /datasets/

        Contains the 100 datasets simulated by “codes/data_simulation.R”.


        /results/

        Contains the posterior samples generated by the corresponding function in ./scenario2/mcmc/. (Files are pre-stored due to computational time constraints.)


        /output/

        Contains the tables produced by functions in ./scenario2/codes/.


./scenario3/:

This folder contains 4 subfolders:


        /codes/ 

        It contains codes that can be used to obtain tables 2, 11 and 12


                “functions.R” 

                This file contains the functions required by the files in this folder.


                “data_simulation.R” 

                Simulates 100 datasets for scenario 3. Results are stored in ./scenario3/datasets.


                “table2_11_12_Rvalues.R” 

                Produces CI_R intervals for tables 2, 11, and 12, shown in the “Scenario 3” columns.


                “tables2_percentage_and_CIw.R” 

                Produces percentages and CI_W intervals for table 2, shown in the “Scenario 3” columns.


                “tables11_12_percentage_and_CIw.R” 

                Produces percentages and CI_W intervals for tables 11 and 12, shown in the “Scenario 3” columns.


        /datasets/

        Contains the 100 datasets simulated by “codes/data_simulation.R”.


        /results/

        Contains the posterior samples generated by the corresponding function in ./scenario3/mcmc/. (Files are pre-stored due to computational time constraints.)


        /output/

        Contains the tables produced by functions in ./scenario3/codes/.        


./scenario4/:

This folder contains 4 subfolders:


        /codes/ 

        It contains codes that can be used to obtain tables 2, 11 and 12


                “functions.R” 

                This file contains the functions required by the files in this folder.


                “data_simulation.R” 

                Simulates 100 datasets for scenario 4. Results are stored in ./scenario4/datasets.


                “table2_11_12_Rvalues.R” 

                Produces CI_R intervals for tables 2, 11, and 12, shown in the “Scenario 4” columns.


                “tables2_percentage_and_CIw.R” 

                Produces percentages and CI_W intervals for table 2, shown in the “Scenario 4” columns.


                “tables11_12_percentage_and_CIw.R” 

                Produces percentages and CI_W intervals for tables 11 and 12, shown in the “Scenario 4” columns.


        /datasets/

        Contains the 100 datasets simulated by “codes/data_simulation.R”.


        /results/

        Contains the posterior samples generated by the corresponding function in ./scenario4/mcmc/. (Files are pre-stored due to computational time constraints.)


        /output/

        Contains the tables produced by functions in ./scenario4/codes/.


./realistic_scenario/

This folder contains 4 subfolders:


        /codes/

        Contains scripts used to generate tables 13 and 14.


                “functions.R” 

                This file contains the functions required by the files in this folder.


                “data_simulation.R” 

                Simulates 100 datasets. Results are stored in ./realistic_scenario/datasets.


                “table13_14_Rvalues.R” 

                Produces CI_R intervals for tables 13 and 14.


                “tables13_percentage_and_CIw.R” 

                Produces percentages and CI_W intervals for table 13.


                “tables14_percentage_and_CIw.R” 

                Produces percentages and CI_W intervals for table 14.


        /datasets/

        Contains the 100 datasets simulated by "./realistic_scenario/codes/data_simulation.R".


        /results/

        Contains the posterior samples generated by the corresponding function in ./mcmc/. (Files are pre-stored due to computational time constraints.)


        /output/

        Contains the tables produced by the functions in ./realistic_scenario/codes/.


./single_dataset/:

This folder contains four subfolders


        /codes/

        Contains scripts used to generate tables 1 and 9.


                "data_simulation.R" 

                Simulates the dataset. Results are stored in the ./single_dataset/dataset folder.


                "functions.R" 

                Contains the functions required by the files in this folder.

                

                "table1_9.R" 

                Generates tables 1 and 9.


        /datasets/

        Contains the dataset simulated by "./single_dataset/codes/data_simulation.R".


        /results/

        Contains the posterior samples generated by the corresponding function in ./mcmc/. (Files are pre-stored due to computational time constraints.)


        /output/

        Contains the tables produced by the functions in ./single_dataset/codes/.
